# Supplementary material for: A Study of Differences in Compulsory Courses Offering Medicine Humanization and Medical Communication in Polish Medical Schools: Content Analysis of Secondary Data
Source: Int J Environ Res Public Health. 2021 Dec 17;18(24):13326. doi: 10.3390/ijerph182413326 (PMC8706785; doi:10.3390/ijerph182413326)
Supplement: Supplementary file 1 [file ijerph-18-13326-s001.zip]

Archive with 1 entries (1 files):
- ijerph-1482479-supplementary.pdf
